# Supplementary material for: Women’s Perceptions on Newborn Care Practices, Knowledge Sources, Benefits, and Challenges in Rural Northern Jordan: A Qualitative Study
Source: Healthcare (Basel). 2025 Dec 24;14(1):52. doi: 10.3390/healthcare14010052 (PMC12785348; doi:10.3390/healthcare14010052)
Supplement: Supplementary file 1 [file healthcare-14-00052-s001.zip]

Archive with 1 entries (1 files):
- healthcare-4020902-supplementary.pdf
